# Supplementary material for: Expression analysis of porcine miR-33a/b in liver, adipose tissue and muscle and its potential role in fatty acid metabolism
Source: PLoS One. 2021 Jan 26;16(1):e0245858. doi: 10.1371/journal.pone.0245858 (PMC7837490; doi:10.1371/journal.pone.0245858)
Supplement: S1 Table — (XLSX) [file pone.0245858.s001.xlsx]

## Sheet: Sheet1
Primer Name	Primer Sequence	Location	Amplicon Lenght
SREBF2_Fw1	5’-GTACCGCTCCTCCATCAATGA-3’	Exon 5	87 bp
SREBF2_Rv	5’-AAAACACCAGACTTGTGCATCTTG-3’	Exon 5 and 6
ACTB_Fw2	5’-CAAGGACCTCTACGCCAACAC-3’	Exon 5	81 bp
ACTB_Rv	5’-TGGAGGCGCGATGATCTT-3	Exon 5 and 6
TBP_Fw3	5’-CAGAATGATCAAACCGAGAATTGT-3’	Exon 9	80 bp
TBP_Rv	5’-CTGCTCTGACTTTAGCACCTGTTAA-3’	Exon 9 and 10
1Primers were designed from the GenBank XM_021091446.1 sequence
2Primers were designed from the GenBank NC_010445 sequence
3Primers were designed from the GenBank DQ845178 sequence
