# Supplementary material for: Expression analysis of porcine miR-33a/b in liver, adipose tissue and muscle and its potential role in fatty acid metabolism
Source: PLoS One. 2021 Jan 26;16(1):e0245858. doi: 10.1371/journal.pone.0245858 (PMC7837490; doi:10.1371/journal.pone.0245858)
Supplement: S2 Table — (XLSX) [file pone.0245858.s002.xlsx]

## Sheet: Sheet1
miR-33a - SREBF2
Tissue	r	pvalue
Backfat	-0.0700734	0.6569
Muscle	-0.22522	0.168
Liver	0.501734	0.001121
miR-33b - SREBF1
Tissue	r	pvalue
Backfat	0.19	0.2497
Muscle	-0.119774	0.4677
Liver	0.00134535	0.9933
