# Supplementary material for: Expression analysis of porcine miR-33a/b in liver, adipose tissue and muscle and its potential role in fatty acid metabolism
Source: PLoS One. 2021 Jan 26;16(1):e0245858. doi: 10.1371/journal.pone.0245858 (PMC7837490; doi:10.1371/journal.pone.0245858)
Supplement: S3 Table — (XLSX) [file pone.0245858.s003.xlsx]

## Sheet: Sheet1
Animal	ssc-miR-33a_LV	ssc-miR-33b_LV	ssc-miR-33a_BF	ssc-miR-33b_BF	ssc-miR-33a_LD	ssc-miR-33b_LD	SREBF2_LV	SREBF2_BF	SREBF2_LD
1	NA	NA	0.0135459	0.0126038	0.00918185	0.00606616	NA	0.241819	0.257921
2	NA	NA	0.00721893	0.00575886	0.00396353	0.00386853	NA	0.236187	0.242827
3	NA	NA	0.0082066	0.00488306	0.0103301	0.00993682	NA	0.274143	0.215536
4	0.00635452	0.00576286	0.0122761	0.00780168	0.00489661	0.0051365	0.359733	0.173981	0.294431
5	NA	NA	0.00982723	0.00639429	0.012353	0.00980002	NA	0.305872	0.255607
6	0.00575487	0.00486279	NA	NA	0.00925854	0.0115417	0.44013	0.205185	0.241317
7	0.00516864	0.00332138	0.0124734	0.00822368	0.00782334	0.00692966	0.405283	0.208338	0.207906
8	NA	NA	0.0128954	0.0100965	0.00642539	0.00713931	NA	0.211393	0.297921
9	0.00427755	0.00240958	0.0119819	0.00529189	0.00711461	0.00474295	0.391206	0.196827	0.178253
10	0.00635452	0.00542937	0.0120068	0.00728427	0.00758834	0.00575886	0.706617	0.154963	0.293209
11	0.00588803	0.00557041	0.00598265	NA	NA	NA	0.239484	0.2283	NA
12	0.00478256	0.00521181	0.0160531	0.00869861	0.00233397	0.00298304	0.271684	0.282241	0.256317
13	0.00510101	0.00473638	0.00727922	0.005452	0.0044284	0.00439781	0.326918	0.228933	0.252263
14	0.00468414	0.00483925	0.00810484	0.00769427	0.00845488	0.0072641	0.336109	0.188678	0.216734
15	0.00566385	0.00513294	0.00721392	0.00692006	0.00679175	0.00723395	0.340801	0.210954	0.289172
16	0.00857885	0.00652865	0.0205175	0.0177505	0.0074116	0.00693927	0.558256	NA	0.248618
17	0.0066152	0.00470366	0.01925	0.0150093	0.00563644	0.00615511	0.45219	0.20547	0.204051
18	0.00643877	0.00607037	0.0168629	0.010957	0.00186449	0.00192223	0.284007	0.181495	0.245025
19	0.00525898	0.00475612	0.00982723	0.0058758	NA	NA	0.407819	0.206041	0.21479
20	0.00810484	0.00565993	0.0179982	0.0105765	0.0107837	0.014609	0.588861	NA	0.232129
21	0.00462286	0.00358702	0.0073604	0.00372382	0.0100129	0.00918185	0.270744	0.271119	0.268687
22	0.00856697	0.00621513	0.00198176	0.00159304	0.00171212	0.00213581	0.423079	0.178748	0.345079
23	0.00556655	0.00378366	0.0100965	0.00725907	0.00934882	0.00661978	0.25349	0.212421	0.236187
24	0.00580696	0.00641204	0.0144679	0.00946619	0.0131572	0.0140236	0.393654	0.251042	0.295658
25	0.00529924	0.00633693	0.0119985	0.00972558	0.00827514	0.00823509	0.391749	0.163346	0.204901
26	0.00571512	0.00579089	0.0055128	0.00257181	0.00702152	0.00817254	0.320412	0.241987	0.197373
27	0.00714426	0.00624103	0.0218231	0.0190509	0.0160309	0.012082	0.435275	0.189071	0.243332
28	0.00465501	0.0042598	0.0153566	0.00959834	0.000859032	0.00189446	0.454389	0.227825	0.268687
29	0.00458139	0.00495122	0.0126475	0.01065	0.0106205	0.0139654	0.46684	0.267758	0.19118
30	0.00616365	0.00541809	0.0220971	0.0103444	NA	NA	0.370617	0.231326	0.174948
31	NA	NA	NA	NA	0.00539934	0.00695372	0.356013	0.397217	0.167357
32	0.00625836	0.00418662	0.00487629	0.00240458	0.004248	0.00280069	0.346758	0.257921	0.249654
33	0.0053324	0.00484597	0.0129851	0.0100407	0.00958504	0.00872276	0.462652	0.260436	0.250694
34	0.00629752	0.00402164	0.0105618	0.00729943	0.00998515	0.0139848	0.213751	0.246046	0.19291
35	0.00738595	0.00348893	0.0169332	0.00709491	0.0128597	0.012353	0.446893	0.319082	0.289373
36	0.00446229	0.00521542	0.018453	0.00936828	0.016992	0.0253653	0.358489	0.198059	0.200267
37	0.00394434	0.00384447	0.0111331	0.00920734	0.00656495	0.00778008	0.273763	0.143687	0.209933
38	0.00372382	0.00390625	0.0147514	0.0115177	0.0049822	0.004248	0.212569	0.1568	0.169693
39	0.00446229	0.00453086	0.0171102	0.00871671	0.00243477	0.00181981	0.278935	0.208772	0.213454
40	0.0035573	0.00423918	0.0147514	0.0100268	0.0100129	0.0172292	0.37449	0.215985	0.217638
41	0.00381527	0.00382056	0.011367	0.00868656	0.0171339	0.0211383	0.257207	0.207906	0.181243
42	0.00430432	0.00465824	0.0125167	0.00889987	0.0163224	0.0182116	0.255784	0.182884	0.184923
