# Supplementary material for: Expression analysis of porcine miR-33a/b in liver, adipose tissue and muscle and its potential role in fatty acid metabolism
Source: PLoS One. 2021 Jan 26;16(1):e0245858. doi: 10.1371/journal.pone.0245858 (PMC7837490; doi:10.1371/journal.pone.0245858)
Supplement: S4 Table — (XLSX) [file pone.0245858.s004.xlsx]

## Sheet: Sheet1
	Tissue
Gene_Name	Liver	Adipose tissue	Muscle	Common
ABCG8	X
ACAA2			X
ACSM5	X	X	X	X
ACSS1			X
ACSS2			X
ADIPOQ		X
AGPAT2	X	X
ALB			X
ANGPT1			X
ANK2		X
APOA2	X
APOB	X
AQP7			X
ARNT	X	X
ATF3			X
ATGL		X
CD36		X
ChREBP	X	X	X	X
CPT1A	X	X
CPT1b			X
CREG1			X
CROT	X	X	X	X
CYP2U1	X	X
CYP7A1	X
DGAT1	X	X	X	X
DGAT2		X	X
EGF	X	X
ELF1			X
ELOVL5	X	X
ELOVL6	X	X
ESRRA	X	X
ETS1			X
FABP1	X
FABP3			X
FABP4		X
FABP5	X	X	X	X
FADS1	X	X
FADS2	X	X
FADS3	X	X
FATP1		X
FATP4		X
FOS			X
HADH	X
HIF1AN			X
HNF3	X
HNF4a	X
HNF4g	X
IGF2			X
KLF10	X
LIPC	X	X
LPIN1	X	X	X	X
LXRa	X	X	X	X
MGLL		X	X
MTTP	X
NCOA1			X
NCOA2			X
NCOA6			X
NFKB			X
NFKB1	X	X
PDHX			X
PIK3R1			X
PLA2G12A	X	X	X	X
PLCB2	X	X
PLIN5			X
POU2F1	X	X
PPAP2A	X	X	X	X
PPARA	X	X	X	X
PPARD	X	X	X	X
PPARg		X	X
PPARGC1A	X		X
PRKAA1			X
PXMP3	X	X	X	X
RBP4		X
RXRg		X	X
SCAP	X	X
SCD			X
SCD1	X	X
SETD7			X
SLC2A4			X
SP1			X
SREBP1	X
SREBP1c		X	X
TBCK	X
USF1	X	X
TOTAL	44	43	45	12
