# Supplementary material for: Expression analysis of porcine miR-33a/b in liver, adipose tissue and muscle and its potential role in fatty acid metabolism
Source: PLoS One. 2021 Jan 26;16(1):e0245858. doi: 10.1371/journal.pone.0245858 (PMC7837490; doi:10.1371/journal.pone.0245858)
Supplement: S5 Table — (XLSX) [file pone.0245858.s005.xlsx]

## Sheet: Sheet1
Tissue	Target Gene	miRNA-33a	miRNA-33b
LIVER	ACSM5	-0.24 (1.37E-01)	0.13 (4.28E-01)
	CPT1A	0.02 (8.82E-01)	-0.27 (8.65E-02)
	CROT	0.30 (5.66E-02)	-0.05 (7.41E-01)
	HNF4A	0.11 (4.81E-01)	-0.10 (5.22E-01)
	LIPC	-0.11 (4.86E-01)	-0.10 (5.17E-01)
	LXRA	0.14 (3.82E-01)	0.02 (9.17E-01)
	MLXIPL	0.26 (1.02E-01)	0.27 (8.53E-02)
	PPARGC1A	0.31 (4.60E-02)*	0.26 (9.53E-02)
	USF1	0.36 (2.04E-02)*	0.17 (3.01E-01)
ADIPOSE TISSUE	ACSM5	0.21 (1.96E-01)	0.16 (3.38E-01)
	ADIPOQ	-0.20 (2.21E-01)	-0.18 (2.61E-01)
	CROT	0.10 (5.55E-01)	-0.01 (9.40E-01)
	LIPC	-0.13 (4.33E-01)	-0.14 (3.85E-01)
	LXRA	-0.01 (9.73E-01)	0.04 (8.05E-01)
	MGLL	0.03 (8.49E-01)	0.00 (9.84E-01)
	MLXIPL	0.14 (3.87E-01)	0.21 (2.08E-01)
	SCAP	0.00 (9.85E-01)	0.05 (7.82E-01)
	USF1	0.18 (2.71E-01)	0.13 (4.43E-01)
MUSCLE	ACSM5	-0.09 (5.87E-01)	-0.12 (4.80E-01)
	CROT	-0.06 (7.35E-01)	-0.08 (6.11E-01)
	MGLL	0.10 (5.31E-01)	0.17 (3.10E-01)
	MLXIPL	0.28 (8.35E-02)	0.28 (7.89E-02)
	NCOA1	0.12 (4.61E-01)	0.11 (5.19E-01)
	PPARGC1A	-0.14 (3.93E-01)	-0.15 (3.68E-01)
	PRKAA1	0.15 (3.64E-01)	0.13 (4.33E-01)
	SETD7	-0.06 (7.25E-01)	-0.09 (5.86E-01)
